# Supplementary material for: Comparative genomic analyses of Polymyxin-resistant Enterobacteriaceae strains from China
Source: BMC Genomics. 2022 Jan 31;23:88. doi: 10.1186/s12864-022-08301-5 (PMC8805313; doi:10.1186/s12864-022-08301-5)
Supplement: Supplementary file 1 — Additional file 1. [file 12864_2022_8301_MOESM1_ESM.xlsx]

## Sheet: Sheet1
STRAINS	SEQUENCE	START	END	STRAND	GENE	COVERAGE	COVERAGE_MAP	GAPS	%COVERAGE	%IDENTITY	DATABASE	ACCESSION	PRODUCT	RESISTANCE
16BU137	1	3344990	3346060	+	ompA	1-1041/1041	========/======	2/30	100.00	83.75	vfdb	AAF37887	(ompA) outer membrane protein A [OmpA (VF0236)] [Escherichia coli O18:K1:H7 str. RS218]
16BU137	1	3779998	3780743	-	entA	2-747/747	========/======	7/10	99.20	80.56	vfdb	NP_752614	(entA) 23-dihydro-23-dihydroxybenzoate dehydrogenase [Enterobactin (VF0228)] [Escherichia coli CFT073]
16BU137	1	3780753	3781604	-	entB	1-858/858	========/======	4/8	99.18	81.84	vfdb	NP_752613	(entB) isochorismatase [Enterobactin (VF0228)] [Escherichia coli CFT073]
16BU137	1	3789184	3789955	+	fepC	17-788/816	===============	0/0	94.61	80.57	vfdb	NP_752606	(fepC) ferrienterobactin ABC transporter ATPase [Enterobactin (VF0228)] [Escherichia coli CFT073]
16BU137	1	4153215	4153968	-	yagV/ecpE	3-756/756	===============	0/0	99.74	85.28	vfdb	NP_286006	(yagV/ecpE) E. coli common pilus chaperone EcpE [ECP (VF0404)] [Escherichia coli O157:H7 str. EDL933]
16BU137	1	4153894	4155537	-	yagW/ecpD	1-1644/1644	===============	0/0	100.00	88.75	vfdb	NP_286007	(yagW/ecpD) polymerized tip adhesin of ECP fibers [ECP (VF0404)] [Escherichia coli O157:H7 str. EDL933]
16BU137	1	4155527	4158052	-	yagX/ecpC	1-2526/2526	========/======	2/2	99.96	87.45	vfdb	NP_286008	(yagX/ecpC) E. coli common pilus usher EcpC [ECP (VF0404)] [Escherichia coli O157:H7 str. EDL933]
16BU137	1	4158078	4158746	-	yagY/ecpB	1-669/669	===============	0/0	100.00	87.74	vfdb	NP_286009	(yagY/ecpB) E. coli common pilus chaperone EcpB [ECP (VF0404)] [Escherichia coli O157:H7 str. EDL933]
16BU137	1	4158809	4159392	-	yagZ/ecpA	1-584/588	===============	0/0	99.32	90.07	vfdb	NP_286010	(yagZ/ecpA) E. coli common pilus structural subunit EcpA [ECP (VF0404)] [Escherichia coli O157:H7 str. EDL933]
16BU137	1	4159467	4160047	-	ykgK/ecpR	11-591/591	===============	0/0	98.31	86.58	vfdb	NP_286011	(ykgK/ecpR) regulator protein EcpR [ECP (VF0404)] [Escherichia coli O157:H7 str. EDL933]
16BU137	2	20807	23088	-	iutA	2-2260/2280	========/======	2/23	99.08	86.85	vfdb	NP_755498	(iutA) ferric aerobactin receptor precusor IutA [Aerobactin (VF0229)] [Escherichia coli CFT073]
16BU137	2	24345	26085	-	iucC	1-1743/1743	========/======	2/2	99.89	90.76	vfdb	NP_755500	(iucC) aerobactin siderophore biosynthesis protein IucC [Aerobactin (VF0229)] [Escherichia coli CFT073]
16BU137	2	26085	27032	-	iucB	1-948/948	===============	0/0	100.00	92.83	vfdb	NP_709455	(iucB) aerobactin synthesis protein IucB [Aerobactin (VF0123)] [Shigella flexneri 2a str. 301]
16BU137	2	27035	28820	-	iucA	1-1786/1788	===============	0/0	99.89	88.63	vfdb	NP_755502	(iucA) aerobactin siderophore biosynthesis protein IucD [Aerobactin (VF0229)] [Escherichia coli CFT073]
16BU137	2	84697	85200	-	cseA	1-501/501	========/======	1/3	100.00	85.12	vfdb	AAD30557	(cseA) CS22 adhesin protein [Adhesive fimbriae (VF0213)] [Escherichia coli str. ARG-3]
16BU137	4	99575	99684	-	astA	3-112/117	===============	0/0	94.02	86.36	vfdb	BAA94855	(astA) heat-stable enterotoxin 1 [EAST1 (VF0216)] [Escherichia coli O44:H18 042]
17MR471	1	184933	185679	-	entA	1-747/747	===============	0/0	100.00	95.72	vfdb	NP_752614	(entA) 23-dihydro-23-dihydroxybenzoate dehydrogenase [Enterobactin (VF0228)] [Escherichia coli CFT073]
17MR471	1	185679	186536	-	entB	1-858/858	===============	0/0	100.00	98.14	vfdb	NP_752613	(entB) isochorismatase [Enterobactin (VF0228)] [Escherichia coli CFT073]
17MR471	1	186550	188160	-	entE	1-1611/1611	===============	0/0	100.00	95.47	vfdb	NP_752612	(entE) 23-dihydroxybenzoate-AMP ligase component of enterobactin synthase multienzyme complex [Enterobactin (VF0228)] [Escherichia coli CFT073]
17MR471	1	188170	189357	-	entC	1-1188/1188	===============	0/0	100.00	97.90	vfdb	NP_752611	(entC) isochorismate synthase 1 [Enterobactin (VF0228)] [Escherichia coli CFT073]
17MR471	1	189720	190676	+	fepB	1-957/957	===============	0/0	100.00	97.49	vfdb	NP_752610	(fepB) ferrienterobactin ABC transporter periplasmic binding protein [Enterobactin (VF0228)] [Escherichia coli CFT073]
17MR471	1	190680	191930	-	entS	1-1251/1251	===============	0/0	100.00	95.36	vfdb	NP_752609	(entS) enterobactin exporter iron-regulated [enterobactin (IA019)] [Escherichia coli CFT073]
17MR471	1	192029	193045	+	fepD	1-1017/1017	===============	0/0	100.00	96.07	vfdb	NP_752608	(fepD) ferrienterobactin ABC transporter permease [Enterobactin (VF0228)] [Escherichia coli CFT073]
17MR471	1	193042	194034	+	fepG	1-993/993	===============	0/0	100.00	93.96	vfdb	NP_752607	(fepG) iron-enterobactin ABC transporter permease [Enterobactin (VF0228)] [Escherichia coli CFT073]
17MR471	1	194031	194846	+	fepC	1-816/816	===============	0/0	100.00	97.30	vfdb	NP_752606	(fepC) ferrienterobactin ABC transporter ATPase [Enterobactin (VF0228)] [Escherichia coli CFT073]
17MR471	1	196220	200073	-	entF	1-3854/3882	===============	0/0	99.28	95.69	vfdb	NP_752604	(entF) enterobactin synthase multienzyme complex component ATP-dependent [Enterobactin (VF0228)] [Escherichia coli CFT073]
17MR471	1	200291	201493	-	fes	1-1203/1203	===============	0/0	100.00	96.67	vfdb	NP_752602	(fes) enterobactin/ferric enterobactin esterase [enterobactin (IA019)] [Escherichia coli CFT073]
17MR471	1	201736	203976	+	fepA	1-2241/2241	===============	0/0	100.00	96.70	vfdb	NP_752600	(fepA) ferrienterobactin outer membrane transporter [Enterobactin (VF0228)] [Escherichia coli CFT073]
17MR471	1	204001	204771	+	entD	1-771/771	===============	0/0	100.00	95.20	vfdb	NP_752599	(entD) phosphopantetheinyl transferase component of enterobactin synthase multienzyme complex [Enterobactin (VF0228)] [Escherichia coli CFT073]
17MR471	1	487998	488588	+	ykgK/ecpR	1-591/591	===============	0/0	100.00	96.95	vfdb	NP_286011	(ykgK/ecpR) regulator protein EcpR [ECP (VF0404)] [Escherichia coli O157:H7 str. EDL933]
17MR471	1	488663	489250	+	yagZ/ecpA	1-588/588	===============	0/0	100.00	99.15	vfdb	NP_286010	(yagZ/ecpA) E. coli common pilus structural subunit EcpA [ECP (VF0404)] [Escherichia coli O157:H7 str. EDL933]
17MR471	1	489308	489976	+	yagY/ecpB	1-669/669	===============	0/0	100.00	97.91	vfdb	NP_286009	(yagY/ecpB) E. coli common pilus chaperone EcpB [ECP (VF0404)] [Escherichia coli O157:H7 str. EDL933]
17MR471	1	490002	492527	+	yagX/ecpC	1-2526/2526	===============	0/0	100.00	98.73	vfdb	NP_286008	(yagX/ecpC) E. coli common pilus usher EcpC [ECP (VF0404)] [Escherichia coli O157:H7 str. EDL933]
17MR471	1	492517	494160	+	yagW/ecpD	1-1644/1644	===============	0/0	100.00	99.03	vfdb	NP_286007	(yagW/ecpD) polymerized tip adhesin of ECP fibers [ECP (VF0404)] [Escherichia coli O157:H7 str. EDL933]
17MR471	1	494084	494837	+	yagV/ecpE	1-754/756	===============	0/0	99.74	96.95	vfdb	NP_286006	(yagV/ecpE) E. coli common pilus chaperone EcpE [ECP (VF0404)] [Escherichia coli O157:H7 str. EDL933]
17MR471	1	751717	753136	+	espX1	1-1422/1422	========/======	2/2	99.86	95.15	vfdb	NP_285716	(espX1) Type III secretion system effector EspX1 [LEE encoded T3SS (SS020)] [Escherichia coli O157:H7 str. EDL933]
17MR471	1	848656	849567	-	fimH	1-912/912	===============	0/0	100.00	97.26	vfdb	NP_757248	(fimH) FimH protein precursor [Type 1 fimbriae (VF0221)] [Escherichia coli CFT073]
17MR471	1	849578	850081	-	fimG	1-504/504	===============	0/0	100.00	98.02	vfdb	NP_757247	(fimG) FimG protein precursor [Type 1 fimbriae (VF0221)] [Escherichia coli CFT073]
17MR471	1	850094	850627	-	fimF	1-534/534	===============	0/0	100.00	97.57	vfdb	NP_757245	(fimF) FimF protein precursor [Type 1 fimbriae (VF0221)] [Escherichia coli CFT073]
17MR471	1	850634	853270	-	fimD	1-2637/2637	===============	0/0	100.00	98.44	vfdb	NP_757244	(fimD) Outer membrane usher protein fimD precursor [Type 1 fimbriae (VF0221)] [Escherichia coli CFT073]
17MR471	1	853337	854062	-	fimC	1-726/726	===============	0/0	100.00	98.62	vfdb	NP_757243	(fimC) Chaperone protein fimC precursor [Type 1 fimbriae (VF0221)] [Escherichia coli CFT073]
17MR471	1	854099	854638	-	fimI	1-540/540	===============	0/0	100.00	98.70	vfdb	NP_757242	(fimI) Fimbrin-like protein fimI precursor [Type 1 fimbriae (VF0221)] [Escherichia coli CFT073]
17MR471	1	854703	855314	-	fimA	1-606/606	========/======	1/6	100.00	88.40	vfdb	NP_757241	(fimA) Type-1 fimbrial protein A chain precursor [Type 1 fimbriae (VF0221)] [Escherichia coli CFT073]
17MR471	1	855741	856335	-	fimE	1-595/597	===============	0/0	99.66	99.16	vfdb	NP_757240	(fimE) Type 1 fimbriae Regulatory protein fimE [Type 1 fimbriae (VF0221)] [Escherichia coli CFT073]
17MR471	1	856812	857414	-	fimB	1-603/603	===============	0/0	100.00	97.68	vfdb	NP_757239	(fimB) Type 1 fimbriae Regulatory protein fimB [Type 1 fimbriae (VF0221)] [Escherichia coli CFT073]
17MR471	1	1136081	1137661	-	espX4	1-1581/1581	========/======	2/2	99.94	94.00	vfdb	NP_290672	(espX4) Type III secretion system effector EspX4 [LEE encoded T3SS (SS020)] [Escherichia coli O157:H7 str. EDL933]
17MR471	1	1411518	1412946	+	aslA	1-1428/1428	========/======	1/1	100.00	97.13	vfdb	AAG10151	(aslA) putative arylsulfatase [AslA (VF0238)] [Escherichia coli O18:K1:H7 str. RS218]
17MR471	1	2290520	2292117	+	gspD	239-1836/1836	.==============	0/0	87.04	96.68	vfdb	YP_404600	(gspD) general secretion pathway protein D [T2SS (VF0333)] [Shigella dysenteriae Sd197]
17MR471	1	2292117	2293610	+	gspE	1-1494/1494	===============	0/0	100.00	96.99	vfdb	YP_404601	(gspE) general secretion pathway protein E [T2SS (VF0333)] [Shigella dysenteriae Sd197]
17MR471	1	2293610	2294809	+	gspF	1-1200/1200	===============	0/0	100.00	96.00	vfdb	YP_404602	(gspF) general secretion pathway protein F [T2SS (VF0333)] [Shigella dysenteriae Sd197]
17MR471	1	2294850	2295305	+	gspG	1-456/456	===============	0/0	100.00	94.96	vfdb	YP_404603	(gspG) general secretion pathway protein G [T2SS (VF0333)] [Shigella dysenteriae Sd197]
17MR471	1	2295342	2295872	+	gspH	1-531/531	===============	0/0	100.00	95.48	vfdb	YP_404604	(gspH) general secretion pathway protein H [T2SS (VF0333)] [Shigella dysenteriae Sd197]
17MR471	1	2295869	2296240	+	gspI	1-372/372	===============	0/0	100.00	95.16	vfdb	YP_404605	(gspI) general secretion pathway protein I [T2SS (VF0333)] [Shigella dysenteriae Sd197]
17MR471	1	2296273	2296842	+	gspJ	1-570/570	===============	0/0	100.00	96.67	vfdb	YP_404606	(gspJ) general secretion pathway protein J [T2SS (VF0333)] [Shigella dysenteriae Sd197]
17MR471	1	2296839	2297816	+	gspK	1-978/978	===============	0/0	100.00	97.03	vfdb	YP_404607	(gspK) general secretion pathway protein K [T2SS (VF0333)] [Shigella dysenteriae Sd197]
17MR471	1	2298131	2298991	+	gspL	1-861/861	===============	0/0	100.00	97.10	vfdb	YP_404608	(gspL) general secretion pathway protein L [T2SS (VF0333)] [Shigella dysenteriae Sd197]
17MR471	1	2299107	2299529	+	gspM	1-423/423	===============	0/0	100.00	98.34	vfdb	YP_404609	(gspM) general secretion pathway protein M [T2SS (VF0333)] [Shigella dysenteriae Sd197]
17MR471	1	3686534	3688432	-	espL1	1-1899/1899	===============	0/0	100.00	96.26	vfdb	NP_288154	(espL1) Type III secretion system effector espL1 [LEE encoded T3SS (SS020)] [Escherichia coli O157:H7 str. EDL933]
17MR471	1	3966375	3967429	+	espR1	198-1253/1260	..======/======	1/1	83.73	93.94	vfdb	NP_287686	(espR1) Type III secretion system effector espR1 [LEE encoded T3SS (SS020)] [Escherichia coli O157:H7 str. EDL933]
17MR471	1	4363645	4364082	-	csgB	19-456/456	========/======	2/2	95.83	82.69	vfdb	NP_460114	(csgB) minor curlin subunit precursor curli nucleator protein CsgB [Agf (VF0103)] [Salmonella enterica subsp. enterica serovar Typhimurium str. LT2]
17MR471	1	4365749	4366165	+	csgF	1-417/417	========/======	3/8	99.04	81.23	vfdb	NP_460111	(csgF) curli production assembly/transport protein CsgF [Agf (VF0103)] [Salmonella enterica subsp. enterica serovar Typhimurium str. LT2]
17MR471	1	4366192	4367025	+	csgG	1-834/834	===============	0/0	100.00	83.45	vfdb	NP_460110	(csgG) curli production assembly/transport protein CsgG [Agf (VF0103)] [Salmonella enterica subsp. enterica serovar Typhimurium str. LT2]
17MR471	1	4405244	4405360	+	astA	1-117/117	===============	0/0	100.00	99.14	vfdb	BAA94855	(astA) heat-stable enterotoxin 1 [EAST1 (VF0216)] [Escherichia coli O44:H18 042]
17MR471	1	4517556	4518608	+	ompA	1-1041/1041	========/======	1/12	100.00	94.40	vfdb	AAF37887	(ompA) outer membrane protein A [OmpA (VF0236)] [Escherichia coli O18:K1:H7 str. RS218]
19PDR22	1	1193192	1194496	-	ybtS	1-1305/1305	===============	0/0	100.00	99.85	vfdb	NP_405477	(ybtS) salicylate synthase Irp9 [Yersiniabactin (VF0136)] [Yersinia pestis CO92]
19PDR22	1	1194524	1195804	-	ybtX	1-1281/1281	===============	0/0	100.00	99.92	vfdb	NP_405476	(ybtX) putative signal transducer [Yersiniabactin (VF0136)] [Yersinia pestis CO92]
19PDR22	1	1195797	1197599	-	ybtQ	1-1803/1803	===============	0/0	100.00	99.94	vfdb	NP_405475	(ybtQ) inner membrane ABC-transporter YbtQ [Yersiniabactin (VF0136)] [Yersinia pestis CO92]
19PDR22	1	1197586	1199388	-	ybtP	1-1803/1803	===============	0/0	100.00	99.83	vfdb	NP_405474	(ybtP) lipoprotein inner membrane ABC-transporter [Yersiniabactin (VF0136)] [Yersinia pestis CO92]
19PDR22	1	1199555	1200514	+	ybtA	1-960/960	===============	0/0	100.00	99.90	vfdb	NP_405473	(ybtA) transcriptional regulator YbtA [Yersiniabactin (VF0136)] [Yersinia pestis CO92]
19PDR22	1	1200705	1206812	+	irp2	1-6108/6108	===============	0/0	100.00	99.80	vfdb	NP_405472	(irp2) yersiniabactin biosynthetic protein Irp2 [Yersiniabactin (VF0136)] [Yersinia pestis CO92]
19PDR22	1	1206900	1216391	+	irp1	1-9492/9492	===============	0/0	100.00	99.88	vfdb	NP_405471	(irp1) yersiniabactin biosynthetic protein Irp1 [Yersiniabactin (VF0136)] [Yersinia pestis CO92]
19PDR22	1	1216388	1217488	+	ybtU	1-1101/1101	===============	0/0	100.00	100.00	vfdb	NP_405470	(ybtU) yersiniabactin biosynthetic protein YbtU [Yersiniabactin (VF0136)] [Yersinia pestis CO92]
19PDR22	1	1217485	1218288	+	ybtT	1-804/804	===============	0/0	100.00	99.25	vfdb	NP_405469	(ybtT) yersiniabactin biosynthetic protein YbtT [Yersiniabactin (VF0136)] [Yersinia pestis CO92]
19PDR22	1	1218292	1219869	+	ybtE	1-1578/1578	===============	0/0	100.00	99.94	vfdb	NP_405468	(ybtE) yersiniabactin siderophore biosynthetic protein [Yersiniabactin (VF0136)] [Yersinia pestis CO92]
19PDR22	1	1220000	1222021	+	fyuA	1-2022/2022	===============	0/0	100.00	99.90	vfdb	NP_405467	(fyuA) pesticin/yersiniabactin receptor protein [Yersiniabactin (VF0136)] [Yersinia pestis CO92]
19PDR22	1	2539774	2542075	-	iutA	1-2280/2280	========/======	3/24	99.96	88.19	vfdb	NP_755498	(iutA) ferric aerobactin receptor precusor IutA [Aerobactin (VF0229)] [Escherichia coli CFT073]
19PDR22	1	2543331	2545071	-	iucC	1-1743/1743	========/======	2/2	99.89	90.53	vfdb	NP_755500	(iucC) aerobactin siderophore biosynthesis protein IucC [Aerobactin (VF0229)] [Escherichia coli CFT073]
19PDR22	1	2545071	2546018	-	iucB	1-948/948	===============	0/0	100.00	93.14	vfdb	NP_709455	(iucB) aerobactin synthesis protein IucB [Aerobactin (VF0123)] [Shigella flexneri 2a str. 301]
19PDR22	1	2546024	2547806	-	iucA	1-1783/1788	===============	0/0	99.72	88.78	vfdb	NP_755502	(iucA) aerobactin siderophore biosynthesis protein IucD [Aerobactin (VF0229)] [Escherichia coli CFT073]
19PDR22	1	4403363	4403943	+	ykgK/ecpR	11-591/591	===============	0/0	98.31	86.58	vfdb	NP_286011	(ykgK/ecpR) regulator protein EcpR [ECP (VF0404)] [Escherichia coli O157:H7 str. EDL933]
19PDR22	1	4404018	4404601	+	yagZ/ecpA	1-584/588	===============	0/0	99.32	89.90	vfdb	NP_286010	(yagZ/ecpA) E. coli common pilus structural subunit EcpA [ECP (VF0404)] [Escherichia coli O157:H7 str. EDL933]
19PDR22	1	4404664	4405332	+	yagY/ecpB	1-669/669	===============	0/0	100.00	86.40	vfdb	NP_286009	(yagY/ecpB) E. coli common pilus chaperone EcpB [ECP (VF0404)] [Escherichia coli O157:H7 str. EDL933]
19PDR22	1	4405358	4407883	+	yagX/ecpC	1-2526/2526	========/======	2/2	99.96	87.65	vfdb	NP_286008	(yagX/ecpC) E. coli common pilus usher EcpC [ECP (VF0404)] [Escherichia coli O157:H7 str. EDL933]
19PDR22	1	4407873	4409516	+	yagW/ecpD	1-1644/1644	===============	0/0	100.00	88.81	vfdb	NP_286007	(yagW/ecpD) polymerized tip adhesin of ECP fibers [ECP (VF0404)] [Escherichia coli O157:H7 str. EDL933]
19PDR22	1	4409442	4410195	+	yagV/ecpE	3-756/756	===============	0/0	99.74	85.15	vfdb	NP_286006	(yagV/ecpE) E. coli common pilus chaperone EcpE [ECP (VF0404)] [Escherichia coli O157:H7 str. EDL933]
19PDR22	1	4765671	4766442	-	fepC	17-788/816	===============	0/0	94.61	80.83	vfdb	NP_752606	(fepC) ferrienterobactin ABC transporter ATPase [Enterobactin (VF0228)] [Escherichia coli CFT073]
19PDR22	1	4774020	4774871	+	entB	1-858/858	========/======	4/8	99.18	82.31	vfdb	NP_752613	(entB) isochorismatase [Enterobactin (VF0228)] [Escherichia coli CFT073]
19PDR22	1	4774881	4775626	+	entA	2-747/747	========/======	5/8	99.33	80.40	vfdb	NP_752614	(entA) 23-dihydro-23-dihydroxybenzoate dehydrogenase [Enterobactin (VF0228)] [Escherichia coli CFT073]
19PDR22	1	5213527	5214597	-	ompA	1-1041/1041	========/======	2/30	100.00	83.75	vfdb	AAF37887	(ompA) outer membrane protein A [OmpA (VF0236)] [Escherichia coli O18:K1:H7 str. RS218]
KP20191015	1	3403102	3404172	+	ompA	1-1041/1041	========/======	2/30	100.00	83.85	vfdb	AAF37887	(ompA) outer membrane protein A [OmpA (VF0236)] [Escherichia coli O18:K1:H7 str. RS218]
KP20191015	1	3839983	3840728	-	entA	2-747/747	========/======	5/8	99.33	80.40	vfdb	NP_752614	(entA) 23-dihydro-23-dihydroxybenzoate dehydrogenase [Enterobactin (VF0228)] [Escherichia coli CFT073]
KP20191015	1	3840738	3841589	-	entB	1-858/858	========/======	4/8	99.18	82.31	vfdb	NP_752613	(entB) isochorismatase [Enterobactin (VF0228)] [Escherichia coli CFT073]
KP20191015	1	3849167	3849938	+	fepC	17-788/816	===============	0/0	94.61	80.70	vfdb	NP_752606	(fepC) ferrienterobactin ABC transporter ATPase [Enterobactin (VF0228)] [Escherichia coli CFT073]
KP20191015	1	4251617	4252370	-	yagV/ecpE	3-756/756	===============	0/0	99.74	85.15	vfdb	NP_286006	(yagV/ecpE) E. coli common pilus chaperone EcpE [ECP (VF0404)] [Escherichia coli O157:H7 str. EDL933]
KP20191015	1	4252296	4253939	-	yagW/ecpD	1-1644/1644	===============	0/0	100.00	88.81	vfdb	NP_286007	(yagW/ecpD) polymerized tip adhesin of ECP fibers [ECP (VF0404)] [Escherichia coli O157:H7 str. EDL933]
KP20191015	1	4253929	4256454	-	yagX/ecpC	1-2526/2526	========/======	2/2	99.96	87.65	vfdb	NP_286008	(yagX/ecpC) E. coli common pilus usher EcpC [ECP (VF0404)] [Escherichia coli O157:H7 str. EDL933]
KP20191015	1	4256480	4257148	-	yagY/ecpB	1-669/669	===============	0/0	100.00	86.40	vfdb	NP_286009	(yagY/ecpB) E. coli common pilus chaperone EcpB [ECP (VF0404)] [Escherichia coli O157:H7 str. EDL933]
KP20191015	1	4257211	4257794	-	yagZ/ecpA	1-584/588	===============	0/0	99.32	89.90	vfdb	NP_286010	(yagZ/ecpA) E. coli common pilus structural subunit EcpA [ECP (VF0404)] [Escherichia coli O157:H7 str. EDL933]
KP20191015	1	4257869	4258449	-	ykgK/ecpR	11-591/591	===============	0/0	98.31	86.58	vfdb	NP_286011	(ykgK/ecpR) regulator protein EcpR [ECP (VF0404)] [Escherichia coli O157:H7 str. EDL933]
