# Supplementary material for: Comparative genomic analyses of Polymyxin-resistant Enterobacteriaceae strains from China
Source: BMC Genomics. 2022 Jan 31;23:88. doi: 10.1186/s12864-022-08301-5 (PMC8805313; doi:10.1186/s12864-022-08301-5)
Supplement: Supplementary file 2 — Additional file 2. [file 12864_2022_8301_MOESM2_ESM.xlsx]

## Sheet: Sheet1
STRAINS	SEQUENCE	START	END	STRAND	GENE	COVERAGE	COVERAGE_MAP	GAPS	%COVERAGE	%IDENTITY	DATABASE	ACCESSION	PRODUCT	RESISTANCE
16BU137	1	1174954	1178106	-	oqxB	1-3153/3153	===============	0/0	100.00	100.00	ncbi	NG_048025.1	multidrug efflux RND transporter permease subunit OqxB	PHENICOL;QUINOLONE
16BU137	1	1178130	1179305	-	oqxA	1-1176/1176	===============	0/0	100.00	100.00	ncbi	NG_048024.1	multidrug efflux RND transporter periplasmic adaptor subunit OqxA	PHENICOL;QUINOLONE
16BU137	1	2625590	2626450	+	blaSHV-110	1-861/861	===============	0/0	100.00	99.77	ncbi	NG_050001.1	class A beta-lactamase SHV-110	BETA-LACTAM
16BU137	1	4576184	4576603	-	fosA6	1-420/420	===============	0/0	100.00	99.52	ncbi	NG_051497.1	fosfomycin resistance glutathione transferase FosA6	FOSFOMYCIN
16BU137	10	5920	6311	+	bleO	14-405/405	===============	0/0	96.79	100.00	ncbi	NG_047557.1	bleomycin binding protein	BLEOMYCIN
16BU137	12	1978	3192	-	floR	1-1215/1215	===============	0/0	100.00	99.92	ncbi	NG_047869.1	chloramphenicol/florfenicol efflux MFS transporter FloR	CHLORAMPHENICOL;FLORFENICOL
16BU137	18	1	1172	-	tet(A)	1-1172/1200	===============	0/0	97.67	100.00	ncbi	NG_048153.1	tetracycline efflux MFS transporter Tet(A)	TETRACYCLINE
16BU137	24	1	771	+	blaTEM-1	91-861/861	.==============	0/0	89.55	100.00	ncbi	NG_050145.1	class A broad-spectrum beta-lactamase TEM-1	BETA-LACTAM
16BU137	4	4848	5504	+	qnrS1	1-657/657	===============	0/0	100.00	100.00	ncbi	NG_050543.1	quinolone resistance pentapeptide repeat protein QnrS1	QUINOLONE
16BU137	4	9469	10344	+	blaCTX-M-3	1-876/876	===============	0/0	100.00	100.00	ncbi	NG_048979.1	class A extended-spectrum beta-lactamase CTX-M-3	CEPHALOSPORIN
16BU137	4	11126	11896	-	blaTEM-1	91-861/861	.==============	0/0	89.55	100.00	ncbi	NG_050145.1	class A broad-spectrum beta-lactamase TEM-1	BETA-LACTAM
16BU137	4	14060	15259	+	tet(A)	1-1200/1200	===============	0/0	100.00	100.00	ncbi	NG_048153.1	tetracycline efflux MFS transporter Tet(A)	TETRACYCLINE
16BU137	4	15859	17073	-	floR	1-1215/1215	===============	0/0	100.00	99.92	ncbi	NG_047869.1	chloramphenicol/florfenicol efflux MFS transporter FloR	CHLORAMPHENICOL;FLORFENICOL
16BU137	4	24709	25524	+	sul2	1-816/816	===============	0/0	100.00	99.75	ncbi	NG_048118.1	sulfonamide-resistant dihydropteroate synthase Sul2	SULFONAMIDE
16BU137	4	25561	26388	+	aph(3'')-Ib	1-828/828	===============	0/0	100.00	100.00	ncbi	NG_056002.2	aminoglycoside O-phosphotransferase APH(3'')-Ib	STREPTOMYCIN
16BU137	4	26388	27224	+	aph(6)-Id	1-837/837	===============	0/0	100.00	100.00	ncbi	NG_047464.1	aminoglycoside O-phosphotransferase APH(6)-Id	STREPTOMYCIN
16BU137	4	28140	28955	+	aph(3')-Ia	1-816/816	===============	0/0	100.00	99.88	ncbi	NG_047430.1	aminoglycoside O-phosphotransferase APH(3')-Ia	KANAMYCIN
16BU137	4	30636	31496	-	aac(3)-IId	1-861/861	===============	0/0	100.00	100.00	ncbi	NG_047251.1	aminoglycoside N-acetyltransferase AAC(3)-IId	GENTAMICIN
16BU137	4	34196	34750	+	aac(6')-Ib-D181Y	1-555/555	===============	0/0	100.00	99.82	ncbi	NG_067946.1	AAC(6')-Ib family aminoglycoside 6'-N-acetyltransferase	AMIKACIN;KANAMYCIN;TOBRAMYCIN
16BU137	4	34847	35299	+	arr-3	1-453/453	===============	0/0	100.00	100.00	ncbi	NG_048581.1	NAD(+)--rifampin ADP-ribosyltransferase Arr-3	RIFAMYCIN
16BU137	4	35432	35905	+	dfrA27	1-474/474	===============	0/0	100.00	100.00	ncbi	NG_047723.1	trimethoprim-resistant dihydrofolate reductase DfrA27	TRIMETHOPRIM
16BU137	4	36086	36931	+	aadA16	1-846/846	===============	0/0	100.00	100.00	ncbi	NG_047339.1	ANT(3'')-Ia family aminoglycoside nucleotidyltransferase AadA16	STREPTOMYCIN
16BU137	4	37389	38228	+	sul1	1-840/840	===============	0/0	100.00	100.00	ncbi	NG_048082.1	sulfonamide-resistant dihydropteroate synthase Sul1	SULFONAMIDE
16BU137	4	41975	42619	-	qnrB91	1-645/645	===============	0/0	100.00	100.00	ncbi	NG_057450.1	quinolone resistance pentapeptide repeat protein QnrB91	QUINOLONE
16BU137	4	43110	43949	+	sul1	1-840/840	===============	0/0	100.00	100.00	ncbi	NG_048082.1	sulfonamide-resistant dihydropteroate synthase Sul1	SULFONAMIDE
16BU137	4	48144	49065	-	mph(A)	1-921/921	========/======	1/1	100.00	99.67	ncbi	NG_047986.1	Mph(A) family macrolide 2'-phosphotransferase	MACROLIDE
16BU137	6	25066	26691	+	mcr-1.1	1-1626/1626	===============	0/0	100.00	100.00	ncbi	NG_050417.1	phosphoethanolamine--lipid A transferase MCR-1.1	COLISTIN
17MR471	1	74223	75428	+	tet(B)	1-1206/1206	===============	0/0	100.00	100.00	ncbi	NG_048163.1	tetracycline efflux MFS transporter Tet(B)	TETRACYCLINE
17MR471	1	1008873	1010006	+	blaEC-18	1-1134/1134	===============	0/0	100.00	99.12	ncbi	NG_049083.1	class C extended-spectrum beta-lactamase EC-18	CEPHALOSPORIN
17MR471	1	3191295	3192920	+	mcr-1.1	1-1626/1626	===============	0/0	100.00	100.00	ncbi	NG_050417.1	phosphoethanolamine--lipid A transferase MCR-1.1	COLISTIN
17MR471	2	9849	10240	+	bleO	14-405/405	===============	0/0	96.79	100.00	ncbi	NG_047557.1	bleomycin binding protein	BLEOMYCIN
17MR471	2	12310	13485	+	oqxA	1-1176/1176	===============	0/0	100.00	100.00	ncbi	NG_048024.1	multidrug efflux RND transporter periplasmic adaptor subunit OqxA	PHENICOL;QUINOLONE
17MR471	2	13509	16661	+	oqxB	1-3153/3153	===============	0/0	100.00	99.97	ncbi	NG_048025.1	multidrug efflux RND transporter permease subunit OqxB	PHENICOL;QUINOLONE
17MR471	2	33873	35087	-	floR	1-1215/1215	===============	0/0	100.00	100.00	ncbi	NG_047878.1	chloramphenicol/florfenicol efflux MFS transporter FloR	CHLORAMPHENICOL;FLORFENICOL
17MR471	2	41317	43236	+	tet(M)	1-1920/1920	===============	0/0	100.00	97.66	ncbi	NG_048237.1	tetracycline resistance ribosomal protection protein Tet(M)	TETRACYCLINE
17MR471	2	47126	47986	+	blaTEM-1	1-861/861	===============	0/0	100.00	100.00	ncbi	NG_050145.1	class A broad-spectrum beta-lactamase TEM-1	BETA-LACTAM
19PDR22	1	225774	226640	-	blaSHV-187	1-867/867	===============	0/0	100.00	99.42	ncbi	NG_050053.1	class A beta-lactamase SHV-187	BETA-LACTAM
19PDR22	1	2430733	2431593	+	aac(3)-IId	1-861/861	===============	0/0	100.00	100.00	ncbi	NG_047251.1	aminoglycoside N-acetyltransferase AAC(3)-IId	GENTAMICIN
19PDR22	1	2436565	2437425	+	blaTEM-1	1-861/861	===============	0/0	100.00	100.00	ncbi	NG_050145.1	class A broad-spectrum beta-lactamase TEM-1	BETA-LACTAM
19PDR22	1	2443991	2444912	-	mph(A)	1-921/921	========/======	1/1	100.00	99.67	ncbi	NG_047986.1	Mph(A) family macrolide 2'-phosphotransferase	MACROLIDE
19PDR22	1	2511025	2511885	-	blaSHV-12	1-861/861	===============	0/0	100.00	100.00	ncbi	NG_050590.1	class A extended-spectrum beta-lactamase SHV-12	CEPHALOSPORIN
19PDR22	1	3966374	3966793	+	fosA6	1-420/420	===============	0/0	100.00	98.81	ncbi	NG_051497.1	fosfomycin resistance glutathione transferase FosA6	FOSFOMYCIN
19PDR22	2	175919	176710	+	aadA2	1-792/792	===============	0/0	100.00	100.00	ncbi	NG_051846.1	ANT(3'')-Ia family aminoglycoside nucleotidyltransferase AadA2	STREPTOMYCIN
19PDR22	3	31735	32208	+	dfrA17	1-474/474	===============	0/0	100.00	99.79	ncbi	NG_047710.1	trimethoprim-resistant dihydrofolate reductase DfrA17	TRIMETHOPRIM
19PDR22	3	32339	33127	+	aadA5	1-789/789	===============	0/0	100.00	100.00	ncbi	NG_047357.1	ANT(3'')-Ia family aminoglycoside nucleotidyltransferase AadA5	STREPTOMYCIN
19PDR22	3	33674	34513	+	sul1	1-840/840	===============	0/0	100.00	100.00	ncbi	NG_048082.1	sulfonamide-resistant dihydropteroate synthase Sul1	SULFONAMIDE
19PDR22	3	37858	38631	+	armA	1-774/774	===============	0/0	100.00	100.00	ncbi	NG_047476.1	ArmA family 16S rRNA (guanine(1405)-N(7))-methyltransferase	GENTAMICIN
19PDR22	3	40930	42405	+	msr(E)	1-1476/1476	===============	0/0	100.00	100.00	ncbi	NG_048007.1	ABC-F type ribosomal protection protein Msr(E)	MACROLIDE
19PDR22	3	42461	43345	+	mph(E)	1-885/885	===============	0/0	100.00	100.00	ncbi	NG_064660.1	Mph(E) family macrolide 2'-phosphotransferase	MACROLIDE
19PDR22	3	47654	48490	-	aph(6)-Id	1-837/837	===============	0/0	100.00	100.00	ncbi	NG_047464.1	aminoglycoside O-phosphotransferase APH(6)-Id	STREPTOMYCIN
19PDR22	3	48490	49317	-	aph(3'')-Ib	1-828/828	===============	0/0	100.00	100.00	ncbi	NG_056002.2	aminoglycoside O-phosphotransferase APH(3'')-Ib	STREPTOMYCIN
19PDR22	3	49354	50169	-	sul2	1-816/816	===============	0/0	100.00	100.00	ncbi	NG_051852.1	sulfonamide-resistant dihydropteroate synthase Sul2	SULFONAMIDE
19PDR22	3	140491	141372	+	blaKPC-2	1-882/882	===============	0/0	100.00	100.00	ncbi	NG_049253.1	carbapenem-hydrolyzing class A beta-lactamase KPC-2	CARBAPENEM
19PDR22	4	5660	6535	+	blaCTX-M-65	1-876/876	===============	0/0	100.00	100.00	ncbi	NG_049016.1	class A extended-spectrum beta-lactamase CTX-M-65	CEPHALOSPORIN
19PDR22	4	47642	48397	-	rmtB1	1-756/756	===============	0/0	100.00	100.00	ncbi	NG_048058.1	16S rRNA (guanine(1405)-N(7))-methyltransferase RmtB1	AMINOGLYCOSIDE
19PDR22	4	48567	49427	-	blaTEM-1	1-861/861	===============	0/0	100.00	100.00	ncbi	NG_050145.1	class A broad-spectrum beta-lactamase TEM-1	BETA-LACTAM
19PDR22	4	56506	57366	-	blaSHV-12	1-861/861	===============	0/0	100.00	100.00	ncbi	NG_050590.1	class A extended-spectrum beta-lactamase SHV-12	CEPHALOSPORIN
KP20191015	1	365759	366574	+	aph(3')-Ia	1-816/816	===============	0/0	100.00	100.00	ncbi	NG_047430.1	aminoglycoside O-phosphotransferase APH(3')-Ia	KANAMYCIN
KP20191015	1	1300621	1303773	-	oqxB	1-3153/3153	===============	0/0	100.00	100.00	ncbi	NG_048025.1	multidrug efflux RND transporter permease subunit OqxB	PHENICOL;QUINOLONE
KP20191015	1	1303797	1304972	-	oqxA	1-1176/1176	===============	0/0	100.00	100.00	ncbi	NG_048024.1	multidrug efflux RND transporter periplasmic adaptor subunit OqxA	PHENICOL;QUINOLONE
KP20191015	1	2790983	2791843	+	blaSHV-158	1-861/861	===============	0/0	100.00	99.88	ncbi	NG_050033.1	class A beta-lactamase SHV-158	BETA-LACTAM
KP20191015	1	4695019	4695438	-	fosA6	1-420/420	===============	0/0	100.00	98.81	ncbi	NG_051497.1	fosfomycin resistance glutathione transferase FosA6	FOSFOMYCIN
KP20191015	2	123361	124152	+	aadA2	1-792/792	===============	0/0	100.00	100.00	ncbi	NG_051846.1	ANT(3'')-Ia family aminoglycoside nucleotidyltransferase AadA2	STREPTOMYCIN
KP20191015	2	124414	125673	+	cmlA1	1-1260/1260	===============	0/0	100.00	99.92	ncbi	NG_047648.1	chloramphenicol efflux MFS transporter CmlA1	CHLORAMPHENICOL
KP20191015	2	125766	126557	+	aadA1	1-792/792	===============	0/0	100.00	99.87	ncbi	NG_052266.1	ANT(3'')-Ia family aminoglycoside nucleotidyltransferase AadA1	STREPTOMYCIN
KP20191015	2	128239	129030	-	sul3	1-792/792	===============	0/0	100.00	100.00	ncbi	NG_048120.1	sulfonamide-resistant dihydropteroate synthase Sul3	SULFONAMIDE
KP20191015	2	131921	132697	+	aac(3)-IVa	1-777/777	===============	0/0	100.00	100.00	ncbi	NG_047253.1	aminoglycoside N-acetyltransferase AAC(3)-IVa	GENTAMICIN
KP20191015	2	132926	133951	+	aph(4)-Ia	1-1026/1026	===============	0/0	100.00	100.00	ncbi	NG_047456.1	aminoglycoside O-phosphotransferase APH(4)-Ia	HYGROMYCIN
KP20191015	2	160078	160953	-	blaCTX-M-15	1-876/876	===============	0/0	100.00	100.00	ncbi	NG_048935.1	class A extended-spectrum beta-lactamase CTX-M-15	CEPHALOSPORIN
KP20191015	2	163775	164635	+	blaTEM-1	1-861/861	===============	0/0	100.00	100.00	ncbi	NG_050145.1	class A broad-spectrum beta-lactamase TEM-1	BETA-LACTAM
KP20191015	2	165115	166299	-	tet(D)	1-1185/1185	===============	0/0	100.00	99.92	ncbi	NG_048184.1	tetracycline efflux MFS transporter Tet(D)	TETRACYCLINE
KP20191015	2	167911	168552	-	catA2	1-642/642	===============	0/0	100.00	100.00	ncbi	NG_047596.1	type A-2 chloramphenicol O-acetyltransferase CatII	CHLORAMPHENICOL
KP20191015	2	173206	174127	-	mph(A)	1-921/921	========/======	1/1	100.00	99.67	ncbi	NG_047986.1	Mph(A) family macrolide 2'-phosphotransferase	MACROLIDE
KP20191015	2	175104	175919	+	aph(3')-Ia	1-816/816	===============	0/0	100.00	100.00	ncbi	NG_047430.1	aminoglycoside O-phosphotransferase APH(3')-Ia	KANAMYCIN
KP20191015	2	184338	185174	-	aph(6)-Id	1-837/837	===============	0/0	100.00	100.00	ncbi	NG_047464.1	aminoglycoside O-phosphotransferase APH(6)-Id	STREPTOMYCIN
KP20191015	2	185174	186001	-	aph(3'')-Ib	1-828/828	===============	0/0	100.00	99.76	ncbi	NG_056002.2	aminoglycoside O-phosphotransferase APH(3'')-Ib	STREPTOMYCIN
KP20191015	2	197425	198309	-	mph(E)	1-885/885	===============	0/0	100.00	100.00	ncbi	NG_064660.1	Mph(E) family macrolide 2'-phosphotransferase	MACROLIDE
KP20191015	2	198365	199840	-	msr(E)	1-1476/1476	===============	0/0	100.00	100.00	ncbi	NG_048007.1	ABC-F type ribosomal protection protein Msr(E)	MACROLIDE
KP20191015	2	202139	202912	-	armA	1-774/774	===============	0/0	100.00	100.00	ncbi	NG_047476.1	ArmA family 16S rRNA (guanine(1405)-N(7))-methyltransferase	GENTAMICIN
KP20191015	2	206257	207096	-	sul1	1-840/840	===============	0/0	100.00	100.00	ncbi	NG_048082.1	sulfonamide-resistant dihydropteroate synthase Sul1	SULFONAMIDE
KP20191015	2	208673	209812	+	blaDHA-1	1-1140/1140	===============	0/0	100.00	100.00	ncbi	NG_049055.1	class C beta-lactamase DHA-1	CEPHALOSPORIN
KP20191015	2	213936	214580	+	qnrB4	1-645/645	===============	0/0	100.00	100.00	ncbi	NG_050502.1	quinolone resistance pentapeptide repeat protein QnrB4	QUINOLONE
KP20191015	2	218663	219490	+	aph(3'')-Ib	1-828/828	===============	0/0	100.00	99.88	ncbi	NG_056002.2	aminoglycoside O-phosphotransferase APH(3'')-Ib	STREPTOMYCIN
KP20191015	2	219490	220326	+	aph(6)-Id	1-837/837	===============	0/0	100.00	100.00	ncbi	NG_047464.1	aminoglycoside O-phosphotransferase APH(6)-Id	STREPTOMYCIN
KP20191015	2	309156	310031	-	blaCTX-M-15	1-876/876	===============	0/0	100.00	100.00	ncbi	NG_048935.1	class A extended-spectrum beta-lactamase CTX-M-15	CEPHALOSPORIN
KP20191015	3	12557	14254	-	mcr-8.2	1-1698/1698	===============	0/0	100.00	100.00	ncbi	NG_061627.1	phosphoethanolamine--lipid A transferase MCR-8.2	COLISTIN
