# Supplementary material for: Comparative genomic analyses of Polymyxin-resistant Enterobacteriaceae strains from China
Source: BMC Genomics. 2022 Jan 31;23:88. doi: 10.1186/s12864-022-08301-5 (PMC8805313; doi:10.1186/s12864-022-08301-5)
Supplement: Supplementary file 3 — Additional file 3. [file 12864_2022_8301_MOESM3_ESM.xlsx]

## Sheet: Sheet1
SRAINS	SEQUENCE	START	END	GENE	COVERAGE	COVERAGE_MAP	GAPS	%COVERAGE	%IDENTITY	DATABASE	ACCESSION	PRODUCT
16BU137	11	6369	6499	ColRNAI_1	1-130/130	========/======	1/1	100	88.55	plasmidfinder	DQ298019	ColRNAI_1__DQ298019
16BU137	16	1698	1814	ColRNAI_1	1-118/130	========/=====.	1/1	90	84.75	plasmidfinder	DQ298019	ColRNAI_1__DQ298019
16BU137	19	472	704	Col(BS512)_1	1-233/233	===============	0/0	100	100	plasmidfinder	NC_010656	Col(BS512)_1__NC_010656
16BU137	19	776	968	Col(BS512)_1__NC_010656_dupe	1-193/193	===============	0/0	100	100	plasmidfinder		Col(BS512)_1__NC_010656_dupe
16BU137	2	10492	11051	IncFIB(K)_1_Kpn3	1-560/560	===============	0/0	100	98.93	plasmidfinder	JN233704	IncFIB(K)_1_Kpn3_JN233704
16BU137	2	101805	102042	IncFII_1_pKP91	1-230/230	========/======	3/8	100	87.39	plasmidfinder	CP000966	IncFII_1_pKP91_CP000966
16BU137	3	64829	64965	IncI1_1_Alpha	1-138/142	========/======	1/1	96.48	97.1	plasmidfinder	AP005147	IncI1_1_Alpha_AP005147
16BU137	4	22921	23370	IncQ1_1	1-450/450	===============	0/0	100	100	plasmidfinder	HE654726	IncQ1_1__HE654726
16BU137	4	52921	53159	IncFII_1_pKP91	1-230/230	========/======	4/9	100	88.28	plasmidfinder	CP000966	IncFII_1_pKP91_CP000966
16BU137	5	20454	20704	IncR_1	1-251/251	===============	0/0	100	99.6	plasmidfinder	DQ449578	IncR_1__DQ449578
16BU137	5	68470	68702	IncFII_1_pKP91	1-226/230	========/======	4/9	97.83	85.9	plasmidfinder	CP000966	IncFII_1_pKP91_CP000966
16BU137	6	29454	29827	IncX4_1	1-374/374	===============	0/0	100	100	plasmidfinder	CP002895	IncX4_1__CP002895
16BU137	8	2524	2653	ColRNAI_1	1-130/130	===============	0/0	100	97.69	plasmidfinder	DQ298019	ColRNAI_1__DQ298019
17MR471	2	300	859	IncFIB(K)_1_Kpn3	1-560/560	===============	0/0	100	98.93	plasmidfinder	JN233704	IncFIB(K)_1_Kpn3_JN233704
17MR471	2	4811	5198	IncFIA(HI1)_1_HI1	1-388/388	===============	0/0	100	98.71	plasmidfinder	AF250878	IncFIA(HI1)_1_HI1_AF250878
17MR471	2	24147	24520	IncX1_1	1-374/374	===============	0/0	100	98.66	plasmidfinder	EU370913	IncX1_1__EU370913
17MR471	5	775	951	ColE10_1	1-177/177	===============	0/0	100	100	plasmidfinder	X01654	ColE10_1__X01654
17MR471	6	6320	6450	ColRNAI_1	1-130/130	========/======	1/1	100	83.97	plasmidfinder	DQ298019	ColRNAI_1__DQ298019
17MR471	7	1297	1427	ColRNAI_1	1-130/130	========/======	1/1	100	83.97	plasmidfinder	DQ298019	ColRNAI_1__DQ298019
17MR471	8	223	353	ColRNAI_1	1-130/130	========/======	1/1	100	85.5	plasmidfinder	DQ298019	ColRNAI_1__DQ298019
19PDR22	3	45	461	IncA/C2_1	1-417/417	===============	0/0	100	100	plasmidfinder	JN157804	IncA/C2_1__JN157804
19PDR22	4	92764	93014	IncR_1	1-251/251	===============	0/0	100	99.2	plasmidfinder	DQ449578	IncR_1__DQ449578
19PDR22	4	123430	123686	IncFII(pHN7A8)_1_pHN7A8	4-260/260	===============	0/0	98.85	100	plasmidfinder	JN232517	IncFII(pHN7A8)_1_pHN7A8_JN232517
19PDR22	7	2497	2626	ColRNAI_1	1-130/130	===============	0/0	100	98.46	plasmidfinder	DQ298019	ColRNAI_1__DQ298019
19PDR22	8	3950	4080	ColRNAI_1	1-130/130	========/======	1/1	100	89.31	plasmidfinder	DQ298019	ColRNAI_1__DQ298019
KP20191015	1	339249	339988	IncFIB(pQil)_1_pQil	1-740/740	===============	0/0	100	99.86	plasmidfinder	JN233705	IncFIB(pQil)_1_pQil_JN233705
KP20191015	2	208	646	IncFIB(Mar)_1_pNDM-Mar	1-439/439	===============	0/0	100	99.32	plasmidfinder	JN420336	IncFIB(Mar)_1_pNDM-Mar_JN420336
KP20191015	2	113951	114520	IncHI1B_1_pNDM-MAR	1-570/570	===============	0/0	100	100	plasmidfinder	JN420336	IncHI1B_1_pNDM-MAR_JN420336
KP20191015	3	300	859	IncFIB(K)_1_Kpn3	1-560/560	===============	0/0	100	99.11	plasmidfinder	JN233704	IncFIB(K)_1_Kpn3_JN233704
KP20191015	3	27466	27703	IncFII_1_pKP91	1-230/230	========/======	3/8	100	87.39	plasmidfinder	CP000966	IncFII_1_pKP91_CP000966
KP20191015	4	105	235	ColRNAI_1	1-130/130	========/======	1/1	100	83.97	plasmidfinder	DQ298019	ColRNAI_1__DQ298019
KP20191015	7	130	260	ColRNAI_1	1-130/130	========/======	1/1	100	85.5	plasmidfinder	DQ298019	ColRNAI_1__DQ298019
